# Supplementary material for: Analysis and validation of serum biomarkers in brucellosis patients through proteomics and bioinformatics
Source: Front Cell Infect Microbiol. 2025 Jan 13;14:1446339. doi: 10.3389/fcimb.2024.1446339 (PMC11769985; doi:10.3389/fcimb.2024.1446339)
Supplement: Supplementary file 1 [file DataSheet1.xlsx]

## Sheet: Sheet1
ID	gender	age	Clinical presentation	RBPT	SAT	Blood cultures	WBC	N	LC	EOS	RBC	Hb	PLT	CRP	ALB	PA	G	ALT	AST	SCr
Actue1	female	12	Fever, fatigue, arthralgia	+	1:200++	inf	9.15	5..76	2.98	0	4.9	124	299	28.68	44.8	19.8	30.3	21	15.6	38.9
Actue2	male	73	Fever, fatigue, abdominal pain	+	1:200++	inf	8.35	6.87	0.85	0.02	3.64	115	201	127.34	30.7	11.82	39.2	66.2	51.2	81
Actue3	male	67	Fever, orchitis	+	1:200++	inf	7.7	4.25	2.51	0.01	4.99	155	201	51.98	37	7.79	35.5	15.9	21.9	71.2
Actue4	female	54	Fever, fatigue	+	1:200+	inf	2.28	1.3	0.8	0	4.4	87	163	30.78	41.5	13.61	32	22.1	26.8	53.8
Actue5	male	44	Fever, neurological brucellosis	+	1:200++	inf	6.37	6.1	1.6	0.02	4.52	136	349	42.04	38	21.61	28.1	46.4	30.3	46.5
Actue6	male	68	eurological brucellosis	+	1:200++	inf	7.31	5.88	1	0.1	4.19	131	188	4.56	41.61	22.6	28.95	36.8	6.44	66.24
Actue7	female	66	Fatigue, headache	+	1:200++	inf	4.5	1.62	2.62	0.03	4.4	132	121	20.73	43.5	16.15	31.4	183.7	274	60.5
Actue8	female	49	eurological brucellosis	+	1:200++	inf	5.41	3.97	1.01	0.06	3.85	98	250	1.64	37.2	16.79	32.4	15	6	38
Actue9	male	72	Fever, fatigue	+	1:200++	inf	5.05	4.33	0.35	0.21	4.03	120	102	214.74	29.3	4.34	30.2	24.9	60.5	52.2
Actue10	male	67	arthralgia, neurological brucellosis	+	1:200++	inf	8.85	6.41	1.84	0.01	4.08	134	227	102.91	36.82	16.88	21.22	52.6	85.01	64.13
Actue11	female	61	fever, fatigue, chest pain, and decreased blood cells	inf	inf	+	2.07	1.06	0.86	0	3.4	99	108	47.85	35.43	15.85	23.86	20.1	19.24	67.78
Actue12	male	64	Fever, arthralgia	inf	inf	+	5.06	2.15	2.63	0	4.01	133	121	41.54	38.6	11.28	45.6	16.4	32.4	51.1
Actue13	male	68	arthralgia, abdominal pain	+	1:200++	inf	11.37	9.13	1.35	0.01	4.24	131	414	126.49	31.7	8.46	23.3	41	44	65.7
Actue14	male	51	Fever, fatigue	+	1:200++++	inf	13.42	8.68	3.48	0.11	4.88	150	343	25.12	46.9	17.68	26.7	22.7	22.7	69.5
Actue15	female	62	Fever, fatigue	+	1:200++	+	3.37	2.08	1.08	0	3.71	118	163	21.78	36.4	19.02	27.8	46.1	47.7	49.6
Chronic1	male	49	arthralgia	+	1:200++	inf	7.86	4.79	2.28	0.16	5.3	158	423	6.4	49.1	22.66	33.7	21.6	18.7	47.4
Chronic2	male	12	arthralgia	+	1:100++	inf	5.7	2.28	2.45	0.59	5.86	172	253	0.2	48.3	24.58	22.1	13.3	16.9	76.5
Chronic3	female	66	Kidney damage, arthralgia	+	1:200++	+	5.72	4.8	0.58	0	2.55	83	184	91.95	34.5	14.45	29.9	18	24	866.6
Chronic4	female	75	arthralgia	+	1:200++	inf	4.68	2.18	2	0.08	4.14	126	207	70.96	38.5	13.37	40.7	9.3	22.3	57
Chronic5	male	57	arthralgia	+	1:200++	inf	5.48	3.07	2.12	0	4.28	126	351	6.24	49.8	22.42	18.6	18.8	16	78.6
Chronic6	male	57	arthralgia	+	1:200++++	inf	5.31	3.3	1.44	0.13	4.5	153	193	20.34	51.4	33.27	22.1	32.1	31.1	61.24
Chronic7	female	34	arthralgia	-	1:200++++	inf	6.08	3.31	0.35	0.23	4.27	130	278	0.4	43.8	24.12	25.8	9.9	14.6	49.19
Chronic8	male	64	arthralgia	+	1:200++	inf	4.31	1.8	0.45	0.05	4.36	130	198	10.26	42.5	12.86	33.3	23.8	29.5	53.25
Chronic9	male	40	arthralgia	+	1:200++	inf	9.11	4.39	3.59	0.34	4.26	134	265	0.36	49.1	24.8	32.18	12.1	19.3	66.35
Chronic10	male	64	arthralgia	+	1:100++++	inf	7.89	4.42	0.39	0.37	4.23	141	255	0.31	51.2	21.2	25.95	20.1	11	73.1
Chronic11	male	70	arthralgia	+	1:100+++	inf	6.88	4.7	1.67	0.16	4.73	143	127	0.8	50.8	24.4	37.58	20.2	27.2	78.5
Chronic12	male	49	arthralgia	+	1:200+++	inf	7.88	4.59	2.61	0.29	4.87	156	237	0.54	51.7	21.2	24.39	18.1	18	88
Chronic13	male	46	arthralgia	+	1:200++	inf	5.43	3.53	1.44	0.09	5.07	164	161	5.38	38.6	25.7	27.43	31.8	16.1	56.1
Chronic14	male	64	arthralgia	+	1:100++	inf	2.98	1.43	0.28	0.07	4.34	139	174	12.68	46.5	20.5	28.2	14.4	21	56.05
Chronic15	male	57	arthralgia	+	1:200++	inf	5.02	2.29	0.49	0.05	4.12	134	287	0.3	47.4	24.03	19.5	14.8	18.3	56.61
NT1	female	60	-	-	-	inf	6.34	3.47	2.32	0.03	4.24	140	161	0.06	47.7	28.1	24.4	8	9	68.6
NT2	female	44	-	-	-	inf	5.36	3.01	1.9	0.08	4.11	117	240	0.05	48.8	30.4	31.52	10.2	11	46.1
NT3	male	61	-	-	-	inf	6.79	5	4.14	2.25	4.89	154	223	0.11	47	37.03	31.1	23.3	25.5	56.9
NT4	male	36	-	-	-	inf	8.33	5.8	1.83	0.19	5.67	171	338	0.17	52.3	31.2	31.25	41.2	22.7	75.3
NT5	male	64	-	-	-	inf	6.07	3.7	1.88	0.04	4.67	144	180	0.06	42.9	23.3	25.11	27	13.5	66.8
NT6	female	80	-	-	-	inf	7.35	4.46	2.34	0.11	4.84	149	183	0.19	47.9	31.3	26.21	18	20.8	66.7
NT7	female	40	-	-	-	inf	8.79	5.06	3.12	0.18	4.51	138	257	0.1	43.3	24.7	30.65	13.8	15.9	61.1
NT8	female	35	-	-	-	inf	5.53	3.08	1.71	0.32	4.24	136	206	0.06	48.5	27.4	24.64	12.9	15.7	70.7
NT9	female	43	-	-	-	inf	5.68	3.08	2.03	0.16	4.8	149	237	0.07	44.1	27.8	28.84	13	8	53.4
NT10	male	44	-	-	-	inf	5.19	2.54	1.93	0.32	4.78	150	196	0.05	47.6	21.8	25.54	10	16	90.7
