# Supplementary material for: Analysis and validation of serum biomarkers in brucellosis patients through proteomics and bioinformatics
Source: Front Cell Infect Microbiol. 2025 Jan 13;14:1446339. doi: 10.3389/fcimb.2024.1446339 (PMC11769985; doi:10.3389/fcimb.2024.1446339)
Supplement: Supplementary file 2 [file DataSheet2.xlsx]

## Sheet: Protein information
UNIPROT_ACCESSION	NAME	GENE SYMBOL	Amino acids
Q9HCN6	glycoprotein VI platelet(GP6)	GP6	339
P05109	S100 calcium binding protein A8(S100A8)	S100A8	93
P06702	S100 calcium binding protein A9(S100A9)	S100A9	114
P02763	orosomucoid 1(ORM1)	ORM1	201
B3KS79	cDNA FLJ35730 fis, clone TESTI2003131, highly similar to ALPHA-1-ANTICHYMOTRYPSIN	-	448
G3V3A0	serpin family A member 3(SERPINA3)	SERPINA3	205
P19652	orosomucoid 2(ORM2)	ORM2	201
P31146	coronin 1A(CORO1A)	CORO1A	461
P0DJI8	serum amyloid A1(SAA1)	SAA1	122
P0DJI9	serum amyloid A2(SAA2)	SAA2	122
Q9NTU7	cerebellin 4 precursor(CBLN4)	CBLN4	201
P04275	von Willebrand factor(VWF)	VWF	2813
P07602	prosaposin(PSAP)	PSAP	524
A2VDG3	colony stimulating factor 1 receptor(CSF1R)	CSF1R	454
A4FUA5	ANTXR cell adhesion molecule 2(ANTXR2)	ANTXR2	446
Q7Z6J0	SH3 domain containing ring finger 1(SH3RF1)	SH3RF1	888
B7ZLE5	fibronectin 1(FN1)	FN1	2240
B2RDW0	cDNA, FLJ96792, highly similar to Homo sapiens calmodulin 2 (phosphorylase kinase, delta) (CALM2), mRNA	-	149
C9J164	Ras association (RalGDS/AF-6) and pleckstrin homology domains 1(RAPH1)	RAPH1	594
A0A8V8TPP7	ADP-ribosyltransferase 3 (inactive)(ART3)	ART3	356
B4E143	cDNA FLJ58084, highly similar to Receptor-type tyrosine-protein phosphatase mu	-	847
B2RDW0	cDNA, FLJ96792, highly similar to Homo sapiens calmodulin 2 (phosphorylase kinase, delta) (CALM2), mRNA	-	149
A0A1W2PQB1	Fc gamma receptor IIIa(FCGR3A)	FCGR3A	290
A0A3B3ISU3	Fc gamma receptor IIIb(FCGR3B)	FCGR3B	233
B2R701	cDNA, FLJ93202, Homo sapiens protease inhibitor 16 (PI16), mRNA	-	428
H0Y300	haptoglobin(HP)	HP	442
B2RDW0	cDNA, FLJ96792, highly similar to Homo sapiens calmodulin 2 (phosphorylase kinase, delta) (CALM2), mRNA	-	149
P24821	tenascin C(TNC)	TNC	2201
B4DWV9	cDNA FLJ53108, highly similar to Guanine nucleotide-binding protein alpha-13 subunit	-	352
A0A1Z1G4M2	far upstream element binding protein 1(FUBP1)	FUBP1	644
P60985	keratinocyte differentiation associated protein(KRTDAP)	KRTDAP	99
P25786	proteasome 20S subunit alpha 1(PSMA1)	PSMA1	263
H0Y300	haptoglobin-related protein(HPR)	HP	442
Q15349	ribosomal protein S6 kinase A2(RPS6KA2)	RPS6KA2	733
A0A0U1RQE4	SH3 domain containing 19(SH3D19)	SH3D19	1047
P05362	intercellular adhesion molecule 1(ICAM1)	ICAM1	532
A6H8V1	slit guidance ligand 1(SLIT1)	SLIT1	1534
A0A8C8KX99	centromere protein I(CENPI)	CENPI	742
P00966	argininosuccinate synthase 1(ASS1)	ASS1	412
B4DKM4	cDNA FLJ51760, highly similar to Carcinoembryonic antigen-related cell adhesion molecule 7	-	244
Q16851	UDP-glucose pyrophosphorylase 2(UGP2)	UGP2	508
P02671	fibrinogen alpha chain(FGA)	FGA	866
Q5T749	keratinocyte proline rich protein(KPRP)	KPRP	579
P02675	fibrinogen beta chain(FGB)	FGB	491
P06727	apolipoprotein A4(APOA4)	APOA4	396
B2R582	cDNA, FLJ92374, highly similar to Homo sapiens C-type lectin domain family 3, member B (CLEC3B), mRNA	-	202
P10645	chromogranin A(CHGA)	CHGA	457
P18428	lipopolysaccharide binding protein(LBP)	LBP	481
A0A140VJJ6	Testicular tissue protein Li 70	-	-
P51884	lumican(LUM)	LUM	338
P08567	pleckstrin(PLEK)	PLEK	350
E7ERL0	NME/NM23 nucleoside diphosphate kinase 1(NME1)	NME1	139
A0A8Q3SI95	complement C9(C9)	C9	535
P13796	lymphocyte cytosolic protein 1(LCP1)	LCP1	627
B4E3Q4	adenosine deaminase 2(ADA2)	ADA2	469
A0A5E4DMZ9	integrin subunit beta 3(ITGB3)	ITGB3	788
P02750	leucine rich alpha-2-glycoprotein 1(LRG1)	LRG1	347
A0A1S5UZ24	macrophage receptor with collagenous structure(MARCO)	MARCO	499
P05154	serpin family A member 5(SERPINA5)	SERPINA5	406
A8K9D8	cDNA FLJ78129, highly similar to Homo sapiens reversion-inducing-cysteine-rich protein with kazal motifs (RECK), mRNA	-	971
A0A6Q8PFK8	heat shock protein family B (small) member 1(HSPB1)	HSPB1	198
F5GZZ9	CD163 molecule(CD163)	CD163	1109
P19320	vascular cell adhesion molecule 1(VCAM1)	VCAM1	739
P06396	gelsolin(GSN)	GSN	782
P00441	superoxide dismutase 1(SOD1)	SOD1	154
P02741	C-reactive protein(CRP)	CRP	224
P06576	ATP synthase F1 subunit beta(ATP5F1B)	ATP5F1B	529
A0A140GX60	glycoprotein Ib platelet subunit beta(GP1BB)	GP1BB	206
B9EJA8	Mannose receptor, C type 1-like 1	MRC1L1	1456
